# Supplementary material for: Visible-Light-Mediated Aerobic α-Oxygenation of Tetrahydroisoquinolines and Isoindolines Without External Photocatalysts
Source: Molecules. 2025 Feb 6;30(3):743. doi: 10.3390/molecules30030743 (PMC11820899; doi:10.3390/molecules30030743)
Supplement: Supplementary file 1 [file molecules-30-00743-s001.zip]

Archive with 1 entries (1 files):
- molecules-3453973-supplementary.pdf
